# Supplementary material for: Improving private tuberculosis patient notifications in Akot Tuberculosis Unit of Vidarbha region of India: A Plan-Do-Study-Act (PDSA) based approach for enhanced public health reporting
Source: PLOS Glob Public Health. 2026 May 22;6(5):e0006480. doi: 10.1371/journal.pgph.0006480 (PMC13196973; doi:10.1371/journal.pgph.0006480)
Supplement: S1 File — (XLSX) [file pgph.0006480.s001.xlsx]

## Sheet: AIMS and Measure 
WORKSHEET 1 - AIMS Statement and Measures
What is the problem?
Problem is low Private Notification in Akot TU of Akola(Population -2.5 lakh approx ) because of low follow up with Private Practitioners, Chemists and Private labs
Develop the AIMS statement by filling in A, B,C,D, E
Where will the change be implemented?			(Akot TU)
What are you trying to change?			(increase Private Notification)
By how much will you change it?			(10 percent from 11 to 13)
By when do you want to see the change?			(October 2023)
What will you do to make the change?			( Orientation for Private Practitioners by DTO, Whatsapp messages to Private Practitioners, chemists and Private labs)
AIM STATEMENTS IS:
In (Akot TU), we will (increase Private Notification) By (10 percent from 11 to 13) within/by (October 2023) using ( Orientation for Private Practitioners by DTO, Whatsapp messages to Private Practitioners, chemists and Private labs).
Adopted from 5 Steps to Quality Improvement: University of Kwazulu-Natal and Institute for Healthcare Improvement
Our team will measure our improvement by the following process and outcome measures.
What are your measures? Process measures - Outcome measure?
PROCESS MEASURE
		No of Private Practitioners sensitised
		No of Private Pharmacists sensitised
		No of Lab Technicians sensitised
		No of Whats app messages to Private Practitioners
OUTCOME MEASURE		No of Private Notifications
Who will be on your team?
1	District Tuberculosis Officer
2	Senior Treatment Supervisor
3	Senior TB Laboratory Supervisor
4	Public Private Cordinator

## Sheet: Process Map
WORKSHEET 2 - Process Map			Draw out a Work Flow Process
How to draw a process map?
1. Reflect on the current activity - What are you doing now and how are you doing it.
2. As needed get input from others, be specific and look at big picture
Refer how to create a Process Flowchart
Patient Flow and Identified Gaps in Private TB Notification – Akot TU
This document presents the patient flow process and identified barriers in the private sector TB notification pathway based on the PDSA cycles conducted in Akot Tuberculosis Unit, Vidarbha region of India.
Step No.	Stage/Actor	Action/Process	Barrier Identified	Remarks / Possible Solution
1	Patient	Patient comes on own or referred by pharmacist/non-allopathic practitioner.
2	Private Practitioner (PP)	Patient visits PP; physical examination done.	Some symptomatic patients not referred for TB testing.	Ensure regular sensitization of PP by NTEP staff.
3	PP	Diagnostic tests prescribed (X-ray, sputum smear microscopy).	Tests sometimes not prescribed or patients sent elsewhere.	Strengthen in-house diagnostic availability and referral linkages.
4	Diagnostic Facility	Tests conducted (X-ray, microscopy, CBNAAT/TRUENAT).	Samples not collected or transported; sputum quality poor.	Ensure logistics for sputum collection and transport; retrain on quality collection.
5	PP/NTEP Staff	NTEP staff visits PP for sensitization and notification support.	NTEP staff (STS/TBHV/PPM) do not visit regularly; STS follow-up lacking.	Schedule structured visits and monitoring by DTO and TBHV.
6	Notification	Patient notified to public system (Ni-kshay entry).	Patient not notified or treated privately without reporting.	Strengthen notification through NTEP staff or digital reminders.
7	Treatment Initiation	Treatment started at public or private facility.	Inadequate follow-up of notified patients.	Improve coordination between PP and NTEP for treatment tracking.
8	Cross-cutting Issues		• Missed cases due to lack of attention.	Conduct periodic sensitization sessions, feedback meetings, and quality improvement activities under PDSA cycles.
			• Detailed sensitization by STS not happening.
			• Poor rapport with PP/PPM/Urban health MOs.
			• DTO–PP sensitization pending.
			• Low sputum quality – most samples low quality.
2
3

## Sheet: Run Chart
WORKSHEET 3 - Run Chart
How to develop process measures
Measures
Sample data is placed - replace with your data
	Baseline				Intervention							BASELINE DAYS INTERVENTION START DAY INTERVENTION DAYS TIME in Days
Process Measure
Day Number	July 1-15	July 16-31	Aug 1-15	Aug 16-31	Sep 1-15	Sep 16-30	Oct 1-15	Oct 16-31
No of Private Practitioners sensitised	0	0	0	0	28	28	28	0	Baseline-0
				0				84	Intervention-84
No of Private Pharmacists sensitised	0	0	0	0	0	4	0	0	Baseline-0
				0				4	Intervention-4
No of Lab Technicians sensitised	0	0	0	0	0	5	0	0	Baseline-0
				0				5	Intervention-5
Day Number	July 1-15	July 16-31	Aug 1-15	Aug 16-31	Sep 1-15	Sep 16-30	Oct 1-15	Oct 16-31
No of Whats app messages to Private Practitioners	0	2	2	2	9	6	4	1	Baseline-6
				6				20	Intervention-20
Day Number	July 1-15	July 16-31	Aug 1-15	Aug 16-31	Sep 1-15	Sep 16-30	Oct 1-15	Oct 16-31
Day Number	July		Aug		Sep		Oct
No of Private Notifications	3	2	4	2	3	3	6	1	Baseline-11
				11				13	Target-13
									Achieved-13

## Sheet: PDSA Summary
WORKSHEET 4 - Summary PDSA Worksheet
	What is the PROBLEM :
	Problem is low Private Notification in Akot TU of Akola(Population -2.5 lakh approx ) because of low follow up with Private Practitioners, Chemists and Private labs
						Team Members are:
	What is your AIM:
	In (Akot TU), we will (increase Private Notification) By (10 percent from 11 to 13) within/by (October 2023) using ( Orientation for Private Practitioners by DTO, Whatsapp messages to Private Practitioners, chemists and Private labs).
	What CHANGE INTERVENTIONS are you testing:
	0
	2
	3
	What MEASURE are you using:
	0
	#REF!
	No of Private Notifications
				PLAN:
	ACT:			What will you test?
	Adopt			Who will do the test?
	Adapt			When will the test be done?
	Abandon			Where will the test be done?
				How will data be collected?
	STUDY:			DO (Carry out the Plan):
	Document Observations			Start Date?
	Compare your data to your aim
				Starting Site?
				Who will start it?
Adopted from Plan,Do Study, Act (PDSA) Tool by IHI

## Sheet: Nikshay Data
			Akot Yearwise Notification
	Public			Pvt.			Total
	Target	Achive	%	Target	Achive	%	Target	Achive	%
2017	297	180	60.6061	35	8	22.8571	332	188	56.6265
2018	347	234	67.4352	35	27	77.1429	382	261	68.3246
2019	316	246	77.8481	35	42	120	351	288	82.0513
2020	297	136	45.7912	35	31	88.5714	332	167	50.3012
2021	290	112	38.6207	35	26	74.2857	325	138	42.4615
2022	256	174	67.9688	60	46	76.6667	316	220	69.6203
2023	248	132	53.2258	80	39	48.75	328	171	52.1341
2024	240	154	64.1667	80	101	126.25	320	255	79.6875
2025	200	114	57	80	41	51.25	280	155	55.3571
Avg		171			40			211
Tuberculosis Unit Wise Total Notified for state Maharashtra and District Akola From : 01/07/2023 To : 31/08/2023
Tuberculosis Unit	Total Public Notified	Total Private Notified
Akot	26	11
Tuberculosis Unit Wise Total Notified for state Maharashtra and District Akola From : 01/09/2023 To : 31/10/2023
Tuberculosis Unit	Total Public Notified	Total Private Notified
Akot	26	13
